# Supplementary material for: Network of Interactions between ZIKA Virus Non-Structural Proteins and Human Host Proteins
Source: Cells. 2020 Jan 8;9(1):153. doi: 10.3390/cells9010153 (PMC7016862; doi:10.3390/cells9010153)
Supplement: Supplementary file 1 [file cells-09-00153-s001.zip]

Archive with 1 entries (1 files):
- cells-598506-supplementary.xlsx
